# Supplementary material for: Antispasmodic Effect of Alstonia boonei De Wild. and Its Constituents: Ex Vivo and In Silico Approaches
Source: Molecules. 2023 Oct 13;28(20):7069. doi: 10.3390/molecules28207069 (PMC10609272; doi:10.3390/molecules28207069)
Supplement: Supplementary file 1 [file molecules-28-07069-s001.zip]

Archive with 1 entries (1 files):
- molecules-2593755-supplementary.pdf
